# Supplementary material for: Novel application of SANS provides quantitative non-destructive identification of forming techniques in late Roman and early medieval pottery from Pannonia
Source: Sci Rep. 2024 Oct 29;14:25926. doi: 10.1038/s41598-024-77426-2 (PMC11522291; doi:10.1038/s41598-024-77426-2)
Supplement: Supplementary file 2 — Supplementary Information 2. [file 41598_2024_77426_MOESM2_ESM.xlsx]

## Sheet: Info
Supplementary Material B: Tables S1-S7
Gait, J., Bajnok, K., Hugot, N., Horváth, F., Pépy, P., Ellis, D. & Len, A. (2024). Novel application of SANS provides quantitative non-destructive identification of forming techniques in late Roman and early medieval pottery from Pannonia

## Sheet: S1
Supplementary Material B Table S1: Results of SANS measurements of cube samples of experimental pottery vessels. Fabrics A and B.
Sample ID	Measurement plane	Vessel / coil ID	Fabric	Forming technique	Temperature (°C)	Tilting angle (°)	Isotropy	Chi2 of model fitting
A4	Tangential	WT-A-1	A	WT	650	-25	0.815	1.09
A4	Vertical	WT-A-1	A	WT	650	87.3	0.658	1.51
A4	Horizontal	WT-A-1	A	WT	650	3.3	0.558	1.37
A7	Tangential	WT-A-1	A	WT	800	-24.1	0.851	1.07
A7	Vertical	WT-A-1	A	WT	800	86.8	0.604	1.57
A7	Horizontal	WT-A-1	A	WT	800	-3.7	0.539	1.5
A10	Tangential	WT-A-1	A	WT	950	-23.9	0.873	1.25
A10	Vertical	WT-A-1	A	WT	950	89.7	0.624	1.43
A10	Horizontal	WT-A-1	A	WT	950	-4.5	0.558	1.39
A5	Tangential	WT-A-2	A	WT	650	-21.4	0.841	1.12
A5	Vertical	WT-A-2	A	WT	650	84.2	0.608	1.33
A5	Horizontal	WT-A-2	A	WT	650	0.9	0.533	1.33
A8	Tangential	WT-A-2	A	WT	800	-20	0.852	1.07
A8	Vertical	WT-A-2	A	WT	800	-88.2	0.606	1.41
A8	Horizontal	WT-A-2	A	WT	800	2.4	0.538	1.36
A11	Tangential	WT-A-2	A	WT	950	-23.6	0.852	1.26
A11	Vertical	WT-A-2	A	WT	950	-89	0.614	1.42
A11	Horizontal	WT-A-2	A	WT	950	2.8	0.548	1.48
A6	Tangential	WT-A-3	A	WT	650	-18.5	0.808	1.17
A6	Vertical	WT-A-3	A	WT	650	-86.1	0.605	1.38
A6	Horizontal	WT-A-3	A	WT	650	-5.4	0.519	1.28
A9	Tangential	WT-A-3	A	WT	800	-18.2	0.834	1.05
A9	Vertical	WT-A-3	A	WT	800	89.1	0.59	1.38
A9	Horizontal	WT-A-3	A	WT	800	-4.9	0.527	1.27
A12	Tangential	WT-A-3	A	WT	950	-26.3	0.919	1.41
A12	Vertical	WT-A-3	A	WT	950	88.8	0.578	1.5
A12	Horizontal	WT-A-3	A	WT	950	-1	0.54	1.51
A16	Tangential	CW-A-1	A	CW	650	-3.2	0.718	1.23
A16	Vertical	CW-A-1	A	CW	650	-78.1	0.76	1.41
A16	Horizontal	CW-A-1	A	CW	650	-3.3	0.528	1.15
A19	Tangential	CW-A-1	A	CW	800	-7.1	0.726	1.16
A19	Vertical	CW-A-1	A	CW	800	77.7	0.83	1.49
A19	Horizontal	CW-A-1	A	CW	800	7.5	0.544	1.15
A22	Tangential	CW-A-1	A	CW	950	-4.4	0.793	1.34
A22	Vertical	CW-A-1	A	CW	950	81.3	0.715	2.5
A22	Horizontal	CW-A-1	A	CW	950	1.1	0.537	1.85
A17	Tangential	CW-A-2	A	CW	650	0	0.88	1.03
A17	Vertical	CW-A-2	A	CW	650	-87	0.587	1.34
A17	Horizontal	CW-A-2	A	CW	650	0.9	0.498	1.29
A20	Tangential	CW-A-2	A	CW	800	-1.4	0.842	1.11
A20	Vertical	CW-A-2	A	CW	800	-81.8	0.646	1.35
A20	Horizontal	CW-A-2	A	CW	800	1.2	0.505	1.25
A23	Tangential	CW-A-2	A	CW	950	-3.6	0.851	1.55
A23	Vertical	CW-A-2	A	CW	950	-89.4	0.618	1.51
A23	Horizontal	CW-A-2	A	CW	950	-1.6	0.517	1.72
A18	Tangential	CW-A-3	A	CW	650	-1.8	0.756	1.05
A18	Vertical	CW-A-3	A	CW	650	86.7	0.727	1.34
A18	Horizontal	CW-A-3	A	CW	650	-0.5	0.533	1.33
A21	Tangential	CW-A-3	A	CW	800	-6.5	0.763	1.1
A21	Vertical	CW-A-3	A	CW	800	74.5	0.694	1.37
A21	Horizontal	CW-A-3	A	CW	800	-2.1	0.521	1.42
A24	Tangential	CW-A-3	A	CW	950	-5.9	0.834	1.21
A24	Vertical	CW-A-3	A	CW	950	89.2	0.629	1.91
A24	Horizontal	CW-A-3	A	CW	950	0.2	0.54	1.26
A28	Tangential	CB-A-1	A	CB	650	-2.5	0.672	1.14
A28	Vertical	CB-A-1	A	CB	650	80.5	0.808	1.36
A28	Horizontal	CB-A-1	A	CB	650	0.9	0.541	1.07
A31	Tangential	CB-A-1	A	CB	800	1.1	0.718	1.09
A31	Vertical	CB-A-1	A	CB	800	78.9	0.782	1.48
A31	Horizontal	CB-A-1	A	CB	800	-0.2	0.533	1.17
A34	Tangential	CB-A-1	A	CB	950	0.9	0.688	1.16
A34	Vertical	CB-A-1	A	CB	950	-40.3	0.819	1.38
A34	Horizontal	CB-A-1	A	CB	950	-1.6	0.604	1.12
A29	Tangential	CB-A-2	A	CB	650	4.8	0.655	1.15
A29	Vertical	CB-A-2	A	CB	650	-70.4	0.845	1.79
A29	Horizontal	CB-A-2	A	CB	650	-2.5	0.674	1.12
A32	Tangential	CB-A-2	A	CB	800	2.9	0.68	1.12
A32	Vertical	CB-A-2	A	CB	800	68.3	0.735	1.64
A32	Horizontal	CB-A-2	A	CB	800	1.1	0.561	1.17
A35	Tangential	CB-A-2	A	CB	950	0.7	0.694	1.15
A35	Vertical	CB-A-2	A	CB	950	18.5	0.836	1.35
A35	Horizontal	CB-A-2	A	CB	950	4.7	0.7	1.13
A30	Tangential	CB-A-3	A	CB	650	5.8	0.712	1.11
A30	Vertical	CB-A-3	A	CB	650	63.7	0.892	1.36
A30	Horizontal	CB-A-3	A	CB	650	-5.1	0.567	1.11
A33	Tangential	CB-A-3	A	CB	800	-11.9	0.844	1.09
A33	Vertical	CB-A-3	A	CB	800	-76.4	0.662	1.61
A33	Horizontal	CB-A-3	A	CB	800	-5.8	0.566	1.37
A36	Tangential	CB-A-3	A	CB	950	8.5	0.863	1.43
A36	Vertical	CB-A-3	A	CB	950	-81.9	0.642	1.92
A36	Horizontal	CB-A-3	A	CB	950	-2.7	0.55	1.73
A40	Tangential	Co-A-1	A	Co	650	0.8	0.624	1.04
A40	Vertical	Co-A-1	A	Co	650	-80.3	0.768	1.24
A40	Horizontal	Co-A-1	A	Co	650	-5.2	0.549	1.06
A43	Tangential	Co-A-1	A	Co	800	5.7	0.575	1.12
A43	Vertical	Co-A-1	A	Co	800	36.9	0.905	1.16
A43	Horizontal	Co-A-1	A	Co	800	-3.9	0.578	1.01
A46	Tangential	Co-A-1	A	Co	950	2.1	0.617	1.08
A46	Vertical	Co-A-1	A	Co	950	84.4	0.858	1.14
A46	Horizontal	Co-A-1	A	Co	950	2.9	0.564	1.02
A41	Tangential	Co-A-2	A	Co	650	3.1	0.639	1.07
A41	Vertical	Co-A-2	A	Co	650	-80	0.77	1.26
A41	Horizontal	Co-A-2	A	Co	650	1.2	0.536	1.1
A44	Tangential	Co-A-2	A	Co	800	0.3	0.566	0.951
A44	Vertical	Co-A-2	A	Co	800	43.9	0.9	1.15
A44	Horizontal	Co-A-2	A	Co	800	-4.5	0.582	0.986
A47	Tangential	Co-A-2	A	Co	950	1.1	0.623	1.09
A47	Vertical	Co-A-2	A	Co	950	73	0.837	1.05
A47	Horizontal	Co-A-2	A	Co	950	1.7	0.562	1.15
A42	Tangential	Co-A-3	A	Co	650	7.3	0.624	1.02
A42	Vertical	Co-A-3	A	Co	650	-85.8	0.835	1.15
A42	Horizontal	Co-A-3	A	Co	650	-0.5	0.568	1.07
A45	Tangential	Co-A-3	A	Co	800	4.2	0.597	1.08
A45	Vertical	Co-A-3	A	Co	800	44.4	0.954	1.14
A45	Horizontal	Co-A-3	A	Co	800	-5.8	0.575	1.04
A48	Tangential	Co-A-3	A	Co	950	8.4	0.629	1.08
A48	Vertical	Co-A-3	A	Co	950	89.7	0.825	1.07
A48	Horizontal	Co-A-3	A	Co	950	0.5	0.559	1.05
B4	Tangential	WT-B-1	B	WT	650	-16.5	0.893	1.16
B4	Vertical	WT-B-1	B	WT	650	88.6	0.74	1.13
B4	Horizontal	WT-B-1	B	WT	650	1.2	0.683	1.08
B7	Tangential	WT-B-1	B	WT	800	-28	0.898	1.08
B7	Vertical	WT-B-1	B	WT	800	-88.2	0.745	1.16
B7	Horizontal	WT-B-1	B	WT	800	0.1	0.691	1.09
B10	Tangential	WT-B-1	B	WT	950	-23.9	0.928	1.07
B10	Vertical	WT-B-1	B	WT	950	87.5	0.783	1.11
B10	Horizontal	WT-B-1	B	WT	950	2.7	0.739	1.11
B5	Tangential	WT-B-2	B	WT	650	-22.2	0.851	1.05
B5	Vertical	WT-B-2	B	WT	650	87.5	0.781	1.1
B5	Horizontal	WT-B-2	B	WT	650	1.2	0.688	1.13
B8	Tangential	WT-B-2	B	WT	800	-19.4	0.888	1.11
B8	Vertical	WT-B-2	B	WT	800	88.9	0.762	1.13
B8	Horizontal	WT-B-2	B	WT	800	0	0.692	1.13
B11	Tangential	WT-B-2	B	WT	950	-22.9	0.925	1.05
B11	Vertical	WT-B-2	B	WT	950	84.4	0.799	1.11
B11	Horizontal	WT-B-2	B	WT	950	4.1	0.745	1.12
B6	Tangential	WT-B-3	B	WT	650	-24.3	0.906	1.09
B6	Vertical	WT-B-3	B	WT	650	-87.8	0.731	1.22
B6	Horizontal	WT-B-3	B	WT	650	0.8	0.688	1.13
B9	Tangential	WT-B-3	B	WT	800	-22.9	0.895	1.11
B9	Vertical	WT-B-3	B	WT	800	90	0.749	1.18
B9	Horizontal	WT-B-3	B	WT	800	0.8	0.693	1.15
B12	Tangential	WT-B-3	B	WT	950	-20.8	0.932	1.04
B12	Vertical	WT-B-3	B	WT	950	86.8	0.796	1.18
B12	Horizontal	WT-B-3	B	WT	950	1	0.763	1.28
B16	Tangential	CW-B-1	B	CW	650	-2.6	0.896	1.1
B16	Vertical	CW-B-1	B	CW	650	80.8	0.774	1.16
B16	Horizontal	CW-B-1	B	CW	650	1.5	0.675	1.13
B19	Tangential	CW-B-1	B	CW	800	-0.7	0.865	1.09
B19	Vertical	CW-B-1	B	CW	800	87.7	0.844	1.14
B19	Horizontal	CW-B-1	B	CW	800	1.6	0.693	1.1
B22	Tangential	CW-B-1	B	CW	950	-0.4	0.915	1.07
B22	Vertical	CW-B-1	B	CW	950	86.7	0.813	1.15
B22	Horizontal	CW-B-1	B	CW	950	-1.9	0.73	1.14
B17	Tangential	CW-B-2	B	CW	650	-0.2	0.897	1.1
B17	Vertical	CW-B-2	B	CW	650	90	0.766	1.19
B17	Horizontal	CW-B-2	B	CW	650	2.3	0.677	1.12
B20	Tangential	CW-B-2	B	CW	800	-2	0.88	1.14
B20	Vertical	CW-B-2	B	CW	800	76.3	0.801	1.1
B20	Horizontal	CW-B-2	B	CW	800	1.4	0.692	1.12
B23	Tangential	CW-B-2	B	CW	950	-0.3	0.887	1.09
B23	Vertical	CW-B-2	B	CW	950	-85.1	0.884	1.12
B23	Horizontal	CW-B-2	B	CW	950	0.9	0.745	1.12
B18	Tangential	CW-B-3	B	CW	650	-6.8	0.912	1.12
B18	Vertical	CW-B-3	B	CW	650	80.4	0.779	1.16
B18	Horizontal	CW-B-3	B	CW	650	2.2	0.678	1.06
B21	Tangential	CW-B-3	B	CW	800	-10.5	0.942	1.25
B21	Vertical	CW-B-3	B	CW	800	88.1	0.745	1.18
B21	Horizontal	CW-B-3	B	CW	800	2.5	0.687	1.1
B24	Tangential	CW-B-3	B	CW	950	-0.5	0.9	8.2
B24	Vertical	CW-B-3	B	CW	950	81.5	0.801	1.16
B24	Horizontal	CW-B-3	B	CW	950	0.7	0.763	1.13
B28	Tangential	CB-B-1	B	CB	650	-5.9	0.835	1.11
B28	Vertical	CB-B-1	B	CB	650	76.3	0.926	1.18
B28	Horizontal	CB-B-1	B	CB	650	5.7	0.737	1.12
B31	Tangential	CB-B-1	B	CB	800	-2.1	0.882	1.12
B31	Vertical	CB-B-1	B	CB	800	-84.7	0.843	1.16
B31	Horizontal	CB-B-1	B	CB	800	4.6	0.724	1.09
B34	Tangential	CB-B-1	B	CB	950	-1.9	0.902	1.09
B34	Vertical	CB-B-1	B	CB	950	-69.9	0.923	1.15
B34	Horizontal	CB-B-1	B	CB	950	1.1	0.783	1.11
B29	Tangential	CB-B-2	B	CB	650	8.5	0.817	1.08
B29	Vertical	CB-B-2	B	CB	650	-53.3	0.863	1.14
B29	Horizontal	CB-B-2	B	CB	650	5.1	0.741	1.11
B32	Tangential	CB-B-2	B	CB	800	-2	0.841	1.07
B32	Vertical	CB-B-2	B	CB	800	-47.3	0.827	1.11
B32	Horizontal	CB-B-2	B	CB	800	2	0.728	1.08
B35	Tangential	CB-B-2	B	CB	950	6	0.86	1.09
B35	Vertical	CB-B-2	B	CB	950	-37.8	0.955	1.12
B35	Horizontal	CB-B-2	B	CB	950	3	0.803	1.12
B30	Tangential	CB-B-3	B	CB	650	-9.2	0.843	1.12
B30	Vertical	CB-B-3	B	CB	650	-73.4	0.904	1.13
B30	Horizontal	CB-B-3	B	CB	650	-0.7	0.75	1.12
B33	Tangential	CB-B-3	B	CB	800	-10.3	0.85	1.03
B33	Vertical	CB-B-3	B	CB	800	75.4	0.914	1.17
B33	Horizontal	CB-B-3	B	CB	800	-4.7	0.764	1.11
B36	Tangential	CB-B-3	B	CB	950	-7.7	0.909	1.06
B36	Vertical	CB-B-3	B	CB	950	-75.9	0.891	1.13
B36	Horizontal	CB-B-3	B	CB	950	-1.2	0.787	1.07
B40	Tangential	Co-B-1	B	Co	650	8.2	0.761	1.12
B40	Vertical	Co-B-1	B	Co	650	-90	0.932	1.15
B40	Horizontal	Co-B-1	B	Co	650	-8.8	0.708	1.09
B43	Tangential	Co-B-1	B	Co	800	-6.8	0.776	1.13
B43	Vertical	Co-B-1	B	Co	800	2.1	0.928	1.1
B43	Horizontal	Co-B-1	B	Co	800	-0.5	0.762	1.11
B46	Tangential	Co-B-1	B	Co	950	2.8	0.802	1.03
B46	Vertical	Co-B-1	B	Co	950	84.6	0.943	1.12
B46	Horizontal	Co-B-1	B	Co	950	3.5	0.771	1.12
B41	Tangential	Co-B-2	B	Co	650	3.7	0.745	1.12
B41	Vertical	Co-B-2	B	Co	650	-58.8	0.953	1.12
B41	Horizontal	Co-B-2	B	Co	650	4.8	0.699	1.17
B44	Tangential	Co-B-2	B	Co	800	3.7	0.736	1.07
B44	Vertical	Co-B-2	B	Co	800	1.1	0.967	1.12
B44	Horizontal	Co-B-2	B	Co	800	6.5	0.735	1.08
B47	Tangential	Co-B-2	B	Co	950	1.9	0.816	1.08
B47	Vertical	Co-B-2	B	Co	950	-70.5	0.937	1.14
B47	Horizontal	Co-B-2	B	Co	950	10.6	0.767	1.12
B42	Tangential	Co-B-3	B	Co	650	2	0.75	1.13
B42	Vertical	Co-B-3	B	Co	650	-16.2	0.911	1.04
B42	Horizontal	Co-B-3	B	Co	650	-4.2	0.724	1.11
B45	Tangential	Co-B-3	B	Co	800	2.1	0.725	1.07
B45	Vertical	Co-B-3	B	Co	800	-20.2	0.953	1.12
B45	Horizontal	Co-B-3	B	Co	800	10.3	0.74	1.05
B48	Tangential	Co-B-3	B	Co	950	4.3	0.808	1.09
B48	Vertical	Co-B-3	B	Co	950	-76.9	0.943	1.11
B48	Horizontal	Co-B-3	B	Co	950	0.9	0.768	1.13

## Sheet: S2
Supplementary Material B Table S2: Mean and circular standard deviation (CSD) of the tilting angle of measurements of 72 cube samples.
	Fabric A						Fabric B
	Tangential		Vertical		Horizontal		Tangential		Vertical		Horizontal
	Mean (°)	CSD (°)	Mean (°)	CSD (°)	Mean (°)	CSD (°)	Mean (°)	CSD (°)	Mean (°)	CSD (°)	Mean (°)	CSD (°)
WT	-22.3	2.8	89.2	2.7	-1.1	3.4	-22.3	3.1	88.6	2.3	1.3	1.2
CW	-3.8	2.3	88.1	8.6	0.4	2.9	-2.7	3.4	85.1	5.5	1.2	1.3
CB	1.2	5.5	87.5	31.7	-1.2	3.1	-2.8	6.1	-72.2	22.7	1.7	3.2
Co	3.7	2.8	75.7	25.4	-1.5	3.1	2.4	3.7	-50.2	43.2	2.6	6.1
Each value is calculated from a total of nine measurements (i.e. for each forming technique in each fabric, measurements were made for three separate vessels or coil sections, fired at three different temperatures).

## Sheet: S3
Supplementary Material B Table S3: Mean values and standard deviation (SD) of isotropy of measurements of 72 cube samples.
	Fabric A						Fabric B
	Tangential		Vertical		Horizontal		Tangential		Vertical		Horizontal
	Mean	SD	Mean	SD	Mean	SD	Mean	SD	Mean	SD	Mean	SD
WT	0.849	0.031	0.61	0.021	0.54	0.012	0.902	0.024	0.765	0.024	0.709	0.029
CW	0.796	0.055	0.69	0.073	0.525	0.015	0.899	0.021	0.801	0.04	0.704	0.031
CB	0.725	0.071	0.78	0.08	0.588	0.056	0.86	0.03	0.894	0.04	0.757	0.027
Co	0.61	0.024	0.85	0.058	0.564	0.014	0.769	0.031	0.941	0.015	0.742	0.026
Each value is calculated from a total of nine measurements (i.e. for each forming technique in each fabric, measurements were made for three separate vessels or coil sections, fired at three different temperatures).

## Sheet: S4
Supplementary Material B Table S4: Results of individual SANS measurements made along vertical transects of experimental pottery vessels. Fabrics A and B.
Sample ID	Vessel ID	Fabric	Forming technique	Temperature (°C)	Beam Ø (mm)	Measurement number	Height to centre of beam (mm)	Wall thickness at centre of beam (mm)	Tilting angle (°)	Isotropy	Chi2 of model fitting
A8	WT-A-2	A	WT	800	4	1	78.9	5.6	-28	0.847	1.35
A8	WT-A-2	A	WT	800	4	2	72.9	4.9	-33.6	0.848	1.39
A8	WT-A-2	A	WT	800	4	3	66.9	4.2	-33.5	0.829	1.25
A8	WT-A-2	A	WT	800	4	4	60.9	4.5	-35.5	0.82	1.33
A8	WT-A-2	A	WT	800	4	5	54.9	4.5	-32.2	0.822	1.3
A8	WT-A-2	A	WT	800	4	6	48.9	5.8	-27.9	0.776	1.42
A8	WT-A-2	A	WT	800	4	7	42.9	5.5	-30.6	0.805	1.44
A8	WT-A-2	A	WT	800	4	8	36.9	6.8	-25.2	0.775	1.42
A8	WT-A-2	A	WT	800	4	9	30.9	7.4	-24.7	0.787	1.48
A8	WT-A-2	A	WT	800	4	10	24.9	9.5	-18.9	0.778	1.53
A8	WT-A-2	A	WT	800	10	1	72.9	4.9	-24.8	0.83	4.97
A8	WT-A-2	A	WT	800	10	2	62.9	4.8	-29.3	0.82	3.76
A8	WT-A-2	A	WT	800	10	3	52.9	5.1	-30.8	0.804	3.25
A8	WT-A-2	A	WT	800	10	4	42.9	5.5	-26	0.754	4.11
A8	WT-A-2	A	WT	800	10	5	32.9	7.1	-23.5	0.74	4.67
A8	WT-A-2	A	WT	800	10	6	22.9	10	-19.9	0.724	6.07
A8	WT-A-2	A	WT	800	16	1	70.9	4.7	-26.7	0.83	4.66
A8	WT-A-2	A	WT	800	16	2	54.9	4.5	-29.2	0.8	4.62
A8	WT-A-2	A	WT	800	16	3	38.9	6.5	-24.9	0.752	5.63
A19	CW-A-1	A	CW	800	4	1	79.4	7.2	0	0.707	1.52
A19	CW-A-1	A	CW	800	4	2	73.4	7.6	-5.1	0.714	1.51
A19	CW-A-1	A	CW	800	4	3	67.4	7.4	-3	0.726	1.53
A19	CW-A-1	A	CW	800	4	4	61.4	7.4	-5.3	0.739	1.59
A19	CW-A-1	A	CW	800	4	5	55.4	7.2	-34.3	0.856	1.57
A19	CW-A-1	A	CW	800	4	6	49.4	7.1	-40.7	0.792	1.62
A19	CW-A-1	A	CW	800	4	7	43.4	7.4	-10.9	0.789	1.58
A19	CW-A-1	A	CW	800	4	8	37.4	7	-8.5	0.741	1.55
A19	CW-A-1	A	CW	800	4	9	31.4	7.5	-8.1	0.706	1.68
A19	CW-A-1	A	CW	800	4	10	25.4	8.5	-2.9	0.726	1.77
A19	CW-A-1	A	CW	800	10	1	73.4	7.5	0.4	0.689	1.43
A19	CW-A-1	A	CW	800	10	2	63.4	7.5	-2.7	0.714	1.59
A19	CW-A-1	A	CW	800	10	3	53.4	7	-8.8	0.808	1.56
A19	CW-A-1	A	CW	800	10	4	43.4	7.4	-24.4	0.832	1.28
A19	CW-A-1	A	CW	800	10	5	33.4	7.3	-7	0.743	1.35
A19	CW-A-1	A	CW	800	10	6	23.4	8.9	-5.2	0.705	1.45
A19	CW-A-1	A	CW	800	16	1	69.4	7.3	-0.9	0.697	1.23
A19	CW-A-1	A	CW	800	16	2	53.4	7.1	-6.6	0.797	1.29
A19	CW-A-1	A	CW	800	16	3	37.4	7	-9.3	0.778	1.26
A31	CB-A-1	A	CB	800	2	1	80	6.5	-2.3	0.783	1.37
A31	CB-A-1	A	CB	800	2	2	78	6.9	-1.2	0.69	1.44
A31	CB-A-1	A	CB	800	2	3	76	7.8	3.1	0.634	1.44
A31	CB-A-1	A	CB	800	2	4	74	8.3	2.2	0.715	1.52
A31	CB-A-1	A	CB	800	2	5	72	8.3	1.2	0.812	1.37
A31	CB-A-1	A	CB	800	2	6	70	8.5	5.8	0.794	1.33
A31	CB-A-1	A	CB	800	2	7	68	8.8	6.4	0.712	1.42
A31	CB-A-1	A	CB	800	2	8	66	9.1	7.6	0.624	1.55
A31	CB-A-1	A	CB	800	2	9	64	9.3	8.3	0.606	1.62
A31	CB-A-1	A	CB	800	2	10	62	8.9	11	0.684	1.54
A31	CB-A-1	A	CB	800	2	11	60	9.3	11.8	0.735	1.42
A31	CB-A-1	A	CB	800	2	12	58	9.4	12.4	0.718	1.5
A31	CB-A-1	A	CB	800	2	13	56	9	12.4	0.742	1.43
A31	CB-A-1	A	CB	800	2	14	54	8.5	12.5	0.768	1.34
A31	CB-A-1	A	CB	800	2	15	52	8.5	9.4	0.753	1.36
A31	CB-A-1	A	CB	800	2	16	50	8.6	6.6	0.759	1.42
A31	CB-A-1	A	CB	800	2	17	48	8.8	4.1	0.734	1.45
A31	CB-A-1	A	CB	800	2	18	46	8.5	2.8	0.737	1.5
A31	CB-A-1	A	CB	800	2	19	44	8.2	0	0.727	1.48
A31	CB-A-1	A	CB	800	2	20	42	8.5	1.3	0.758	1.37
A31	CB-A-1	A	CB	800	2	21	40	8.7	2.5	0.785	1.4
A31	CB-A-1	A	CB	800	2	22	38	8.9	2.3	0.792	1.4
A31	CB-A-1	A	CB	800	2	23	36	8.8	1.6	0.808	1.31
A31	CB-A-1	A	CB	800	2	24	34	8.5	0	0.803	1.36
A31	CB-A-1	A	CB	800	2	25	32	8.3	-1	0.778	1.48
A31	CB-A-1	A	CB	800	2	26	30	8.6	-3	0.73	1.48
A31	CB-A-1	A	CB	800	2	27	28	9.5	-4.9	0.706	1.53
A31	CB-A-1	A	CB	800	2	28	26	9.7	-6.4	0.695	1.49
A31	CB-A-1	A	CB	800	2	29	24	10.7	-4.4	0.731	1.47
A31	CB-A-1	A	CB	800	2	30	22	11.5	-0.1	0.748	1.63
A31	CB-A-1	A	CB	800	2	31	20	12.2	5	0.799	1.59
A31	CB-A-1	A	CB	800	2	32	18	13.3	7.9	0.803	1.79
A31	CB-A-1	A	CB	800	2	33	16	14.6	3.9	0.732	2.23
A31	CB-A-1	A	CB	800	2	34	14	15.9	1.7	0.668	3.13
A31	CB-A-1	A	CB	800	2	35	12	19.6	0.8	0.626	3.52
A31	CB-A-1	A	CB	800	4	1	80	6.4	-1.7	0.772	1.51
A31	CB-A-1	A	CB	800	4	2	74	8.1	2.1	0.719	1.61
A31	CB-A-1	A	CB	800	4	3	68	8.5	6	0.697	1.65
A31	CB-A-1	A	CB	800	4	4	62	8.9	10.6	0.697	1.69
A31	CB-A-1	A	CB	800	4	5	56	8.9	11.3	0.745	1.58
A31	CB-A-1	A	CB	800	4	6	50	8.5	4.8	0.753	1.56
A31	CB-A-1	A	CB	800	4	7	44	7.9	-0.3	0.737	1.64
A31	CB-A-1	A	CB	800	4	8	38	8.6	2.4	0.796	1.55
A31	CB-A-1	A	CB	800	4	9	32	8	-1.3	0.774	1.63
A31	CB-A-1	A	CB	800	4	10	26	9.4	-5.1	0.711	1.69
A31	CB-A-1	A	CB	800	10	1	81	6.4	0	0.775	1.43
A31	CB-A-1	A	CB	800	10	2	71	8.4	4.3	0.727	1.62
A31	CB-A-1	A	CB	800	10	3	61	9	4.7	0.67	1.79
A31	CB-A-1	A	CB	800	10	4	51	8.5	6.7	0.749	1.55
A31	CB-A-1	A	CB	800	10	5	41	8.7	-0.7	0.731	1.6
A31	CB-A-1	A	CB	800	10	6	31	8.5	-2.2	0.768	1.56
A31	CB-A-1	A	CB	800	16	1	72	8.3	0	0.775	1.48
A31	CB-A-1	A	CB	800	16	2	56	9.1	1.9	0.708	1.77
A31	CB-A-1	A	CB	800	16	3	40	8.7	3.3	0.748	1.61
B8	WT-B-2	B	WT	800	4	1	85	5.1	-22.8	0.905	1.49
B8	WT-B-2	B	WT	800	4	2	79	5.3	-22	0.891	1.33
B8	WT-B-2	B	WT	800	4	3	73	4.3	-25	0.895	1.39
B8	WT-B-2	B	WT	800	4	4	67	4.4	-24	0.885	1.36
B8	WT-B-2	B	WT	800	4	5	61	4.2	-22.2	0.865	1.38
B8	WT-B-2	B	WT	800	4	6	55	4.1	-21.3	0.856	1.34
B8	WT-B-2	B	WT	800	4	7	49	4.4	-21.3	0.851	1.42
B8	WT-B-2	B	WT	800	4	8	43	5.2	-19.4	0.852	1.4
B8	WT-B-2	B	WT	800	4	9	37	5.6	-17.8	0.868	1.37
B8	WT-B-2	B	WT	800	4	10	31	6.2	-18.6	0.861	1.44
B8	WT-B-2	B	WT	800	10	1	79	5	-24	0.9	1.08
B8	WT-B-2	B	WT	800	10	2	69	4.5	-24.7	0.892	1.11
B8	WT-B-2	B	WT	800	10	3	59	4.1	-24.6	0.876	1.07
B8	WT-B-2	B	WT	800	10	4	49	4.5	-21.8	0.863	1.09
B8	WT-B-2	B	WT	800	10	5	39	5.6	-20.1	0.861	1.06
B8	WT-B-2	B	WT	800	10	6	29	6.3	-19.7	0.873	1.12
B8	WT-B-2	B	WT	800	16	1	77	4.8	-24.5	0.9	1.17
B8	WT-B-2	B	WT	800	16	2	61	4.3	-24.6	0.88	1.05
B8	WT-B-2	B	WT	800	16	3	45	5.1	-21.8	0.861	1.17
B19	CW-B-1	B	CW	800	4	1	78.6	5.5	7.1	0.917	1.41
B19	CW-B-1	B	CW	800	4	2	72.6	5.1	3.1	0.911	1.36
B19	CW-B-1	B	CW	800	4	3	66.6	6.2	4.5	0.908	1.36
B19	CW-B-1	B	CW	800	4	4	60.6	4.9	6	0.941	1.43
B19	CW-B-1	B	CW	800	4	5	54.6	5.7	2.4	0.883	1.41
B19	CW-B-1	B	CW	800	4	6	48.6	5.4	-3.1	0.928	1.41
B19	CW-B-1	B	CW	800	4	7	42.6	6	-7.2	0.88	1.45
B19	CW-B-1	B	CW	800	4	8	36.6	6.4	-11.6	0.875	1.35
B19	CW-B-1	B	CW	800	4	9	30.6	6.6	-5.7	0.867	1.44
B19	CW-B-1	B	CW	800	4	10	24.6	8	-2.8	0.854	1.51
B19	CW-B-1	B	CW	800	10	1	72.6	5	1.2	0.906	1.36
B19	CW-B-1	B	CW	800	10	2	62.6	5.2	-2.9	0.901	1.38
B19	CW-B-1	B	CW	800	10	3	52.6	5.8	-2.5	0.918	1.28
B19	CW-B-1	B	CW	800	10	4	42.6	5.8	-9.5	0.898	1.31
B19	CW-B-1	B	CW	800	10	5	32.6	6.3	-15.8	0.855	1.34
B19	CW-B-1	B	CW	800	10	6	22.6	8.4	-7.7	0.853	1.26
B19	CW-B-1	B	CW	800	16	1	70.6	5.5	-0.5	0.905	1.12
B19	CW-B-1	B	CW	800	16	2	54.6	5.3	-5	0.905	1.22
B19	CW-B-1	B	CW	800	16	3	38.6	6.1	-14.3	0.88	1.18
B31	CB-B-1	B	CB	800	2	1	65.4	10.2	1.7	0.882	1.27
B31	CB-B-1	B	CB	800	2	2	63.4	9.7	2.1	0.897	1.36
B31	CB-B-1	B	CB	800	2	3	61.4	9.2	-6.5	0.906	1.38
B31	CB-B-1	B	CB	800	2	4	59.4	9.3	-9.1	0.887	1.29
B31	CB-B-1	B	CB	800	2	5	57.4	9.2	-5	0.883	1.38
B31	CB-B-1	B	CB	800	2	6	55.4	8.9	-8.5	0.873	1.37
B31	CB-B-1	B	CB	800	2	7	53.4	9	-17.1	0.892	1.27
B31	CB-B-1	B	CB	800	2	8	51.4	8.9	-15.3	0.91	1.31
B31	CB-B-1	B	CB	800	2	9	49.4	9.1	-10.8	0.897	1.21
B31	CB-B-1	B	CB	800	2	10	47.4	9	-4.7	0.886	1.28
B31	CB-B-1	B	CB	800	2	11	45.4	9.2	-2.3	0.884	1.27
B31	CB-B-1	B	CB	800	2	12	43.4	9.4	4.1	0.924	1.35
B31	CB-B-1	B	CB	800	2	13	41.4	9.3	2.4	0.926	1.34
B31	CB-B-1	B	CB	800	2	14	39.4	9.7	0.8	0.872	1.29
B31	CB-B-1	B	CB	800	2	15	37.4	10.3	-4.4	0.852	1.27
B31	CB-B-1	B	CB	800	2	16	35.4	10.5	-7.2	0.886	1.24
B31	CB-B-1	B	CB	800	2	17	33.4	11.1	-6.8	0.896	1.32
B31	CB-B-1	B	CB	800	2	18	31.4	11.7	-1	0.87	1.29
B31	CB-B-1	B	CB	800	2	19	29.4	12.7	0	0.853	1.29
B31	CB-B-1	B	CB	800	2	20	27.4	13	-1.6	0.859	1.27
B31	CB-B-1	B	CB	800	2	21	25.4	15.1	-2.1	0.86	1.34
B31	CB-B-1	B	CB	800	2	22	23.4	15.7	-4.9	0.86	1.33
B31	CB-B-1	B	CB	800	2	23	21.4	16.7	-11.3	0.849	1.48
B31	CB-B-1	B	CB	800	2	24	19.4	17.6	-11.7	0.831	1.41
B31	CB-B-1	B	CB	800	2	25	17.4	20.5	-1.4	0.797	2.71
B31	CB-B-1	B	CB	800	2	26	15.4	23.3	5.6	0.778	2.46
B31	CB-B-1	B	CB	800	4	1	65.4	10.3	-13.7	0.885	1.53
B31	CB-B-1	B	CB	800	4	2	59.4	9.3	-12.8	0.897	1.47
B31	CB-B-1	B	CB	800	4	3	53.4	9	-10.4	0.893	1.49
B31	CB-B-1	B	CB	800	4	4	47.4	9	-13.2	0.92	1.39
B31	CB-B-1	B	CB	800	4	5	41.4	9.3	-5.5	0.926	1.47
B31	CB-B-1	B	CB	800	4	6	35.4	10.5	-6.9	0.883	1.48
B31	CB-B-1	B	CB	800	4	7	29.4	12.7	4.1	0.919	1.56
B31	CB-B-1	B	CB	800	4	8	23.4	15.7	-0.6	0.86	1.74
B31	CB-B-1	B	CB	800	4	9	17.4	20.6	3.3	0.867	1.71
B31	CB-B-1	B	CB	800	4	10	11.4	37.5	9.8	0.799	2.22
B31	CB-B-1	B	CB	800	10	1	59.4	9.2	-2.7	0.889	1.52
B31	CB-B-1	B	CB	800	10	2	49.4	9.2	-5	0.891	1.55
B31	CB-B-1	B	CB	800	10	3	39.4	9.7	1.5	0.887	1.65
B31	CB-B-1	B	CB	800	10	4	29.4	12.7	3.8	0.867	1.79
B31	CB-B-1	B	CB	800	10	5	19.4	17.6	-0.8	0.837	2.07
B31	CB-B-1	B	CB	800	10	6	9.4	42.8	8.2	0.813	3.74
B31	CB-B-1	B	CB	800	16	1	57.4	9.1	-2.4	0.89	1.45
B31	CB-B-1	B	CB	800	16	2	41.4	9.3	2.8	0.873	1.44
B31	CB-B-1	B	CB	800	16	3	25.4	15.1	4.5	0.83	2.39

## Sheet: S5
Supplementary Material B Table S5: Mean and circular standard deviation (CSD) of tilting angle, and mean and standard deviation (SD) of isotropy, for multiple SANS measurements made along vertical transects (Table S4). Sample thickness at each measurement location < 25 mm.
Sample ID	Vessel ID	Forming technique	Fabric	Beam Ø (mm)	Number of measurements	Approximate total measured volume (mm3)	Tilting angle (°), mean	Tilting angle (°), CSD	Isotropy, mean	Isotropy, SD
A8	WT-A-2	WT	A	4	10	738	-29	4.9	0.809	0.028597
				10	6	2937	-25.7	3.6	0.779	0.0448939
				16	3	3157	-26.9	1.8	0.794	0.0393446
A19	CW-A-1	CW	A	4	10	934	-11.2	13.2	0.75	0.0482521
				10	6	3581	-7.8	7.9	0.749	0.0585927
				16	3	4303	-5.6	3.5	0.757	0.0531068
A31	CB-A-1	CB	A	2	35	1063	3.5	5.1	0.734	0.0554715
				4	10	1046	2.9	5.1	0.74	0.0341547
				10	6	3888	2.1	3.3	0.737	0.037877
				16	3	5248	1.7	1.4	0.744	0.0337095
B8	WT-B-2	WT	B	4	10	613	-21.5	2.2	0.873	0.0195019
				10	6	2356	-22.5	2.1	0.878	0.0156301
				16	3	2855	-23.7	1.3	0.88	0.0195021
B19	CW-B-1	CW	B	4	10	751	-0.7	6	0.896	0.0285354
				10	6	2867	-6.2	5.6	0.889	0.027588
				16	3	3398	-6.6	5.8	0.897	0.0144338
B31	CB-B-1	CB	B	2	26	969	-4.4	5.8	0.873	0.0342149
				4	9	1337	-6.2	6.6	0.894	0.0374446
				10	5	4587	-0.6	3.1	0.874	0.0323172
				16	3	6736	1.6	2.9	0.864	0.0309246

## Sheet: S6
Supplementary Material B Table S6: Results of SANS measurements of samples of Fabric C, previously analysed by µ-CT and NT
Sample ID	Vessel ID1	Fabric	Forming technique	Temperature (°C)	Beam Ø (mm)	Measurement number	Tilting angle (°)	Isotropy	Chi2 of model fitting
C1	PB1	C	PB	700	16	1	0	0.99	1.27
C1	PB1	C	PB	700	16	2	34.6	0.981	1.25
C2	PB2	C	PB	700	8	1	4.43	0.958	1.24
C2	PB2	C	PB	700	8	2	6.54	0.964	1.3
C3	PB3	C	PB	700	8	1	4.95	0.958	1.25
C3	PB3	C	PB	700	8	2	-11.9	0.974	1.29
C4	CB1	C	CB	700	8	1	-0.25	0.836	1.34
C4	CB1	C	CB	700	8	2	2.35	0.841	1.36
C5	CB2	C	CB	700	8	1	-3.53	0.851	1.4
C5	CB2	C	CB	700	8	2	-2.19	0.884	1.27
C6	CB3	C	CB	700	8	1	-2.55	0.85	1.36
C6	CB3	C	CB	700	8	2	-4.01	0.843	1.38
C7	Co1	C	Co	700	8	1	2.04	0.821	1.29
C8	Co2	C	Co	700	8	1	1.95	0.813	1.36
C9	Co3	C	Co	700	8	1	1.19	0.809	1.27
1: Sample ID according to Gait et al. 2022

## Sheet: S7
Supplementary Material B Table S7: Archaeological sample information and SANS results.
Sample ID	Archaeological ID	Site	Category	Dating	Function	Sherd location	Shape	Tilting angle (°)	Isotropy	Interpretation	Reference	Notes
1	2013.1.1.229	Keszthely-Fenékpuszta	GSW	4-5th c. AD	Small jar	Base	Conical body? Flat base	-37	0.872	WT, anticlockwise
2	2013.1.1.287	Keszthely-Fenékpuszta	GSW	4-5th c. AD	Cup	Base	Conical body? Splayed flat base	-47.8	0.929	WT, anticlockwise
3	2013.1.1.466	Keszthely-Fenékpuszta	GSW	4-5th c. AD	Jar	Base	Oval body? Slightly splayed flat base	16.9	0.925	WT?, clockwise
4	2015.6.1.39 + 2015.6.1.53.1	Keszthely-Fenékpuszta	GSW	4-5th c. AD	Jar	Base	Conical body?	-34	0.835	WT, anticlockwise
5	2016.1.1.691	Keszthely-Fenékpuszta	GSW	4-5th c. AD	Jar	Rim	Oval body, lid-seated rim	-30.8	0.901	WT, anticlockwise
6	2016.1.1.2377	Keszthely-Fenékpuszta	GSW	4-5th c. AD	Jar	Base	Oval body? Splayed flat base	1.8	0.763	CW
7	2016.11.3.1441	Keszthely-Fenékpuszta	GSW	4-5th c. AD	Cup/jar?	Rim	Hammerhead rim	-49.4	0.824	WT, anticlockwise
8	2017.2.1.397	Keszthely-Fenékpuszta	GSW	4-5th c. AD	Mug	Rim	Lid-seated rim, handled	-45	0.851	WT, anticlockwise
9	2017.2.1.401	Keszthely-Fenékpuszta	GSW	4-5th c. AD	Bowl	Rim	Clubbed rim	-9.6	0.843	CW
10	2013.1.1.31	Keszthely-Fenékpuszta	MTW	4-6th c. AD	Jar	Rim	Globular body, everted rim	10.8	0.932	CW
11	2015.6.1.122	Keszthely-Fenékpuszta	MTW	4-6th c. AD	Jar	Rim	Globular body, everted rim	0	0.939	CW
12	2015.7.1.136	Keszthely-Fenékpuszta	MTW	4-6th c. AD	Jar	Base	Globular body	-0.9	0.905	CW
13	2015.7.1.151.1	Keszthely-Fenékpuszta	MTW	4-6th c. AD	Jar	Rim	Globular body, everted rim	80.4	1	PW
14	2015.7.1.161	Keszthely-Fenékpuszta	MTW	4-6th c. AD	Jar	Rim	Globular body, everted rim	-85.6	0.959	PW
15	2015.7.1.3	Keszthely-Fenékpuszta	MTW	4-6th c. AD	Jar	Rim	Oval body, everted rim	2.6	0.878	CW
16	2015.7.1.41	Keszthely-Fenékpuszta	MTW	4-6th c. AD	Jar	Rim	Globular body, everted rim	3.7	0.928	CW
17	2015.7.1.5	Keszthely-Fenékpuszta	MTW	4-6th c. AD	Jar	Rim	Globular body, everted rim	70.9	0.969	PW
18	2015.7.1.69	Keszthely-Fenékpuszta	MTW	4-6th c. AD	Jar	Base	Oval body? Flat base	24.7	0.912	WT, clockwise
19	2016.1.1.613	Keszthely-Fenékpuszta	MTW	4-6th c. AD	Jar	Rim	Globular body, everted rim	-34.5	0.944	WT, anticlockwise
20	2016.1.1.666	Keszthely-Fenékpuszta	MTW	4-6th c. AD	Jar	Rim	Globular body, everted rim	-4.2	0.91	CB
21	2016.1.1.1812	Keszthely-Fenékpuszta	MTW	4-6th c. AD	Bowl	Full profile	Wide flat base, slightly flared walls	10	0.84	CB
22	2016.11.3.1291	Keszthely-Fenékpuszta	MTW	4-6th c. AD	Jar	Base	Flat base	-0.1	0.788	CB
23	2017.2.1.121	Keszthely-Fenékpuszta	MTW	4-6th c. AD	Jar	Rim	Globular body, everted rim	-39.7	0.888	WT, anticlockwise
24	2017.2.1.223	Keszthely-Fenékpuszta	MTW	4-6th c. AD	Jar	Rim	Globular body, everted rim	-39.6	0.733	WT, anticlockwise
25	2017.2.1.252	Keszthely-Fenékpuszta	MTW	4-6th c. AD	Jar	Rim	Lid-seated rim	-35	0.744	WT, anticlockwise
26	2017.2.1.608	Keszthely-Fenékpuszta	MTW	4-6th c. AD	Small jar	Rim	Globular body, everted rim	-3.1	0.909	CW
27	2017.2.1.730	Keszthely-Fenékpuszta	MTW	4-6th c. AD	Jar	Rim	Globular body, everted rim	70.5	0.987	PW
28	2017.2.1.731	Keszthely-Fenékpuszta	MTW	4-6th c. AD	Jar	Base	Flat base	-44.9	0.872	WT, anticlockwise
29	2012.2.8.5	Keszthely-Fenékpuszta	OWM	4-6th c. AD	Jar	Base	Flat base	-12.8	0.891	CW	Horváth 2013	"Tongrundige glattwandige" oxidised fine ware
30	2013.1.1.144	Keszthely-Fenékpuszta	OWM	4-6th c. AD	Jar	Base	Flat base	-9.9	0.908	CW		"Tongrundige glattwandige" oxidised fine ware
31	2015.6.1.42	Keszthely-Fenékpuszta	OWM	4-6th c. AD	Cup	Base	Egg-shaped body, splayed base	-31.2	0.931	WT, anticlockwise		Glazed ware
32	2015.6.1.282	Keszthely-Fenékpuszta	OWM	4-6th c. AD	Jug	Rim	Lid-seated rim	-49.6	0.896	WT, anticlockwise		Grey burnished fine ware
33	2015.7.1.70	Keszthely-Fenékpuszta	OWM	4-6th c. AD	Jar	Rim	Globular body, everted rim	0.4	0.933	CW		Grey coarse ware with incised wavy line decoration
34	2016.1.1.1773	Keszthely-Fenékpuszta	OWM	4-6th c. AD	Jar	Rim	Everted rim	0	0.882	CW		Gold-glimmer ware, burnished surface
35	2016.1.1.2061	Keszthely-Fenékpuszta	OWM	4-6th c. AD	Jar	Rim	Everted rim	-9	0.839	CW		Gold-glimmer ware, burnished surface
36	151.1/606.2	Ordacsehi, Kis-töltés	OWM	5th c. AD	Jar	Rim	Lid-seated rim	-22.8	0.912	WT, anticlockwise	Bocsi 2007	Grey coarse ware
37	151.1/656.3	Ordacsehi, Kis-töltés	OWM	5th c. AD	Jar	Rim	Clubbed rim	-36.5	0.873	WT, anticlockwise	Bocsi 2007	Grey coarse ware
38	Grave 386-1	Szeleste, Vasút mellett	OWM	6th c. AD	Deep bowl	Rim	Biconical	-23.5	0.917	WT, anticlockwise		Grey burnished fine ware
39	Sz 13/1	Szólád, Kertek mögött	OWM	6th c. AD	Cup	Full profile	Biconical	-49.6	0.906	WT, anticlockwise	Bajnok et al. 2022	"Thüringische Drehscheibenkeramik", pattern-burnished decoration
40	247.2/4.6	Zamárdi, Kútvölgyi-dűlő	OWM	5-6th c. AD	Jug	Shoulder & body	Handled jug	-34.6	0.893	WT, anticlockwise	Bocsi 2007	Coarse ware, incised wavy line decoration
41	247.2/15.6	Zamárdi, Kútvölgyi-dűlő	OWM	5-6th c. AD	Cup	Rim	Globular body, everted rim	-53.5	0.909	WT?, anticlockwise	Bocsi 2007	Coarse ware
42	247.2/15.12	Zamárdi, Kútvölgyi-dűlő	OWM	5-6th c. AD	Jar?	Base	Flat base	-15.3	0.863	CW?	Bocsi 2007	Grey burnished fine ware
43	247.2/82.1	Zamárdi, Kútvölgyi-dűlő	OWM	5-6th c. AD	Jar	Rim	Globular body, everted rim	-9.9	0.926	CW	Bocsi 2007	Grey coarse ware
44	247.2/189.7	Zamárdi, Kútvölgyi-dűlő	OWM	5-6th c. AD	Jug	Rim	Biconical, collared	1.4	0.763	CW	Bocsi 2007	Grey burnished fine ware, pattern-burnished decoration
45	2013.1.1.717	Keszthely-Fenékpuszta	OHB	5-6th c. AD	Jar	Rim	Globular body, everted rim	62.6	0.938	D?		Grey coarse ware
46	2015.7.1.99	Keszthely-Fenékpuszta	OHB	5-6th c. AD	Jar	Rim	Globular body, everted rim	77.6	0.991	PB		Grey coarse ware
47	2017.2.1.190	Keszthely-Fenékpuszta	OHB	5-6th c. AD	Deep bowl	Rim	S-profile	-68.6	0.979	PB		Siliceous sponge spiculae fabric ware
48	Sz 1	Szólád, Kertek mögött	OHB	6th c. AD	Deep bowl	Full profile	Biconical	-79.8	0.928	D?	Bajnok et al. 2022	"Elbe-Germanic" style deep bowl (Schalengefäß), burnished, askew fluting and incised decoration
49	Sz 2	Szólád, Kertek mögött	OHB	6th c. AD	Cup	Full profile	Closed hole-mouth	-28.5	0.963	PB	Bajnok et al. 2022	"Elbe-Germanic" style closed hole-mouth jar (Kumpf)
50	247.2/473.12-13	Zamárdi, Kútvölgyi-dűlő	OHB	5-6th c. AD	Jar	Rim	Oval body, everted rim	1.3	0.969	PB	Bocsi 2007	Coarse ware

## Sheet: Abbreviations & references
Abbreviations
Forming techniques:
CB	Coil-building
Co	Coil-section
CW	Coil-wheeling
D	Drawing
PB	Percussion-building
PW	Percussion-wheeling
WT	Wheel-throwing
Archaeological pottery groups:
GSW	Grey Grainy Surface Ware
MTW	Marble Tempered Ware
OHB	Other Hand-Built
OWM	Other Wheel-Made
Analytical techniques:
CT / µ-CT	X-ray microtomography
NT	Neutron tomography
SANS	Small-angle neutron scattering
SEM	Scanning electron microscopy
References
Bajnok et al. 2022
Bajnok, K. et al. Integrated petrographic and geochemical analysis of the Langobard age pottery of Szólád, Western Hungary. Archaeol Anthropol Sci 14, 13 (2022).
Bocsi 2007
Bocsi, Zs. 5. századi bronzműves műhely maradványai és késő római ékvéséssel díszített katonai övveret Ordacsehi–Kis-töltésről. in Firkák III. Fiatal Római Koros Kutatók III. konferenciakötete (ed. Balázs, P.) 13–26 (Savaria Megyei Hatókörű Városi Múzeum, Szombathely, 2014).
Gait et al. 2022
Gait, J., K. Bajnok, V. Szilágyi, I. Szenti, Á. Kukovecz & Z. Kis, 2022. Quantitative 3D orientation analysis of particles and voids to differentiate hand-built pottery forming techniques using X-ray microtomography and neutron tomography, Archaeological and Anthropological Sciences 14(12), 223.
Horváth 2013
Horváth, F. Römerzeitliche Keramik aus ausgewählten Befunden der Ausgrabungen bis 2002 in Keszthely-Fenékpuszta. in Keszthely-Fenékpuszta: Katalog der Befunde und ausgewählter Funde sowie neue Forschungsergebnisse (ed. Heinrich-Tamáska, O.) 397–442 (Archäologisches Institut der Ungarischen Akademie der Wissenschaften / Geisteswissenschaftliches Zentrum Geschichte und Kultur Ostmitteleuropas e. V.…
